# Supplementary material for: A New Genus of Four-Legged Mites from Palms in Vietnam: The Morphology and Phylogeny of Calventer arengii n. g. & sp. (Eriophyoidea, Phytoptidae)
Source: Insects. 2025 Oct 31;16(11):1113. doi: 10.3390/insects16111113 (PMC12653530; doi:10.3390/insects16111113)
Supplement: Supplementary file 1 [file insects-16-01113-s001.zip]

Archive with 2 entries (2 files):
- SM1_photographs.pdf
- SM2_COI_seq.pdf
